# Supplementary material for: Deep Q-network-based traffic signal control models
Source: PLoS One. 2021 Sep 2;16(9):e0256405. doi: 10.1371/journal.pone.0256405 (PMC8412290; doi:10.1371/journal.pone.0256405)
Supplement: S1 Data — (ZIP) [file pone.0256405.s001.zip]

Archive with 5 entries (5 files):
- result of scenario 1-1.csv
- result of scenario 1-2.csv
- result of scenario 1-3.csv
- result of scenario 2-1.csv
- result of scenario 2-2.csv
