# Supplementary material for: Deep Q-network-based traffic signal control models
Source: PLoS One. 2021 Sep 2;16(9):e0256405. doi: 10.1371/journal.pone.0256405 (PMC8412290; doi:10.1371/journal.pone.0256405)
Supplement: S1 Data — (ZIP) [file pone.0256405.s001.zip › result of scenario 1-1.csv]

Sim Number	MODEL	DELAYAVG(ALL)	STOPSAVG(ALL)	SPEEDAVG(ALL)	DELAYSTOPAVG(ALL)
1	DQN	22.20	0.46	32.44	17.57
2	DQN	22.03	0.46	32.53	17.47
3	DQN	22.10	0.46	32.45	17.46
4	DQN	21.86	0.45	32.57	17.38
5	DQN	21.89	0.46	32.60	17.36
1	SYNCHRO	23.59	0.49	31.21	18.65
2	SYNCHRO	23.47	0.49	31.29	18.47
3	SYNCHRO	23.92	0.49	31.02	18.89
4	SYNCHRO	22.97	0.48	31.67	18.14
5	SYNCHRO	22.94	0.47	31.68	18.18
