# Supplementary material for: Deep Q-network-based traffic signal control models
Source: PLoS One. 2021 Sep 2;16(9):e0256405. doi: 10.1371/journal.pone.0256405 (PMC8412290; doi:10.1371/journal.pone.0256405)
Supplement: S1 Data — (ZIP) [file pone.0256405.s001.zip › result of scenario 1-2.csv]

Sim Number	MODEL	DELAYAVG(ALL)	STOPSAVG(ALL)	SPEEDAVG(ALL)	DELAYSTOPAVG(ALL)
1	DQN	29.53	0.58	27.19	23.58
2	DQN	29.47	0.58	27.19	23.56
3	DQN	29.08	0.57	27.45	23.23
4	DQN	28.74	0.60	27.93	22.72
5	DQN	28.23	0.58	28.18	22.30
1	SYNCHRO	29.98	0.64	27.39	23.79
2	SYNCHRO	28.43	0.58	28.09	22.64
3	SYNCHRO	30.91	0.65	26.79	24.67
4	SYNCHRO	29.91	0.63	27.30	23.73
5	SYNCHRO	26.98	0.54	28.85	21.51
