# Supplementary material for: Deep Q-network-based traffic signal control models
Source: PLoS One. 2021 Sep 2;16(9):e0256405. doi: 10.1371/journal.pone.0256405 (PMC8412290; doi:10.1371/journal.pone.0256405)
Supplement: S1 Data — (ZIP) [file pone.0256405.s001.zip › result of scenario 1-3.csv]

Sim Number	MODEL	DELAYAVG(ALL)	STOPSAVG(ALL)	SPEEDAVG(ALL)	DELAYSTOPAVG(ALL)
1	DQN	20.92	0.43	32.73	16.46
2	DQN	21.06	0.43	32.63	16.59
3	DQN	21.07	0.44	32.65	16.60
4	DQN	21.20	0.45	32.73	16.66
5	DQN	20.89	0.44	32.82	16.43
1	SYNCHRO	22.20	0.46	32.44	17.57
2	SYNCHRO	22.03	0.46	32.53	17.47
3	SYNCHRO	22.10	0.46	32.45	17.46
4	SYNCHRO	21.86	0.45	32.57	17.38
5	SYNCHRO	21.89	0.46	32.60	17.36
