# Supplementary material for: Deep Q-network-based traffic signal control models
Source: PLoS One. 2021 Sep 2;16(9):e0256405. doi: 10.1371/journal.pone.0256405 (PMC8412290; doi:10.1371/journal.pone.0256405)
Supplement: S1 Data — (ZIP) [file pone.0256405.s001.zip › result of scenario 2-1.csv]

Sim Number	MODEL	DELAYAVG(ALL)	STOPSAVG(ALL)	SPEEDAVG(ALL)	DELAYSTOPAVG(ALL)
1	DQN	37.21	0.76	19.74	31.03
2	DQN	36.50	0.73	19.98	30.40
3	DQN	37.95	0.77	19.41	31.79
4	DQN	37.19	0.75	19.73	31.07
5	DQN	40.14	0.81	18.70	33.77
1	SYNCHRO	41.08	0.83	18.08	34.52
2	SYNCHRO	37.21	0.76	19.74	31.03
3	SYNCHRO	40.69	0.81	18.47	34.30
4	SYNCHRO	39.33	0.77	18.90	33.07
5	SYNCHRO	45.14	0.90	16.72	38.19
