# Supplementary material for: Deep Q-network-based traffic signal control models
Source: PLoS One. 2021 Sep 2;16(9):e0256405. doi: 10.1371/journal.pone.0256405 (PMC8412290; doi:10.1371/journal.pone.0256405)
Supplement: S1 Data — (ZIP) [file pone.0256405.s001.zip › result of scenario 2-2.csv]

Sim Number	MODEL	DELAYAVG(ALL)	STOPSAVG(ALL)	SPEEDAVG(ALL)	DELAYSTOPAVG(ALL)
1	DQN	41.24	0.75	18.10	34.59
2	DQN	40.66	0.82	18.32	34.08
3	DQN	40.11	0.75	18.66	33.54
4	DQN	41.31	0.80	18.08	34.42
5	DQN	42.80	0.78	17.60	35.90
1	SYNCHRO	42.19	0.82	17.72	35.54
2	SYNCHRO	41.84	0.81	17.90	35.26
3	SYNCHRO	46.19	0.96	16.32	38.86
4	SYNCHRO	44.11	0.90	17.05	37.20
5	SYNCHRO	43.35	0.91	17.21	36.36
